# Supplementary material for: Genome-wide Determinants of Proviral Targeting, Clonal Abundance and Expression in Natural HTLV-1 Infection
Source: PLoS Pathog. 2013 Mar 21;9(3):e1003271. doi: 10.1371/journal.ppat.1003271 (PMC3605240; doi:10.1371/journal.ppat.1003271)
Supplement: Table S4 — Odds ratio and clone counts data for a selection of TFBS – in vitro, in vivo vs. random sites. (XLS) [file ppat.1003271.s012.xls]

## Sheet: p300
logDist	CONTROL	In.Vivo	In.Vivo	In.Vitro	In.Vitro
	COUNT	COUNT	OR	COUNT	OR
-7	74250	32166	0.954762	2173	0.720586
-6	77804	33203	0.92859	2862	1.04812
-5	19923	9709	1.10824	928	1.35115
-4	2653	1964	1.6802	214	2.29442
-3	316	454	3.24076	61	5.42876
-2	59	238	9.08733	55	26.2292
-1	7	32	10.2743	8	31.9266
0	#N/A	#N/A	#N/A	#N/A	#N/A
1	4	29	16.294	7	48.8806
2	50	301	13.5731	66	37.2078
3	334	505	3.41242	57	4.79584
4	2702	2345	1.97905	225	2.37221
5	19828	9785	1.12418	884	1.28357
6	78082	32099	0.870804	2856	1.03747
7	74128	32673	0.983311	2188	0.730259

## Sheet: p53
logDist	CONTROL	In.Vivo	In.Vivo	In.Vitro	In.Vitro
	COUNT	COUNT	OR	COUNT	OR
-7	119416	52503	0.963163	4090	0.874463
-6	33668	14661	0.973358	1321	1.11975
-5	4201	2078	1.11433	211	1.41524
-4	450	399	1.99711	46	2.86572
-3	56	179	7.19543	22	10.9961
-2	5	177	79.7094	44	247.246
-1	0	20	Inf	4	Inf
0	#N/A	#N/A	#N/A	#N/A	#N/A
1	1	30	67.4254	12	335.453
2	5	284	128.07	61	343.703
3	46	123	6.01525	15	9.11757
4	449	335	1.67914	34	2.11882
5	4057	2014	1.11834	208	1.44513
6	33891	14686	0.967468	1381	1.17518
7	119317	52494	0.965135	4030	0.841271

## Sheet: STAT1
logDist	CONTROL	In.Vivo	In.Vivo	In.Vitro	In.Vitro
	COUNT	COUNT	OR	COUNT	OR
-7	93470	40315	0.936369	3334	0.989904
-6	20286	9108	1.00985	875	1.23614
-5	2507	1336	1.20068	150	1.68568
-4	278	274	2.21859	37	3.72948
-3	35	178	11.4496	32	25.6346
-2	8	191	53.7675	50	175.766
-1	2	22	24.72	6	83.7831
0	#N/A	#N/A	#N/A	#N/A	#N/A
1	1	32	71.9223	12	335.453
2	6	259	97.2987	64	300.648
3	43	147	7.69299	24	15.6284
4	283	278	2.21126	38	3.76309
5	2507	1380	1.24093	148	1.66266
6	19889	9068	1.0275	889	1.28755
7	93705	40398	0.935324	3323	0.977783

## Sheet: SUZ12
logDist	CONTROL	In.Vivo	In.Vivo	In.Vitro	In.Vitro
	COUNT	COUNT	OR	COUNT	OR
-7	1039	275	0.593219	10	0.267384
-6	11652	5159	0.994357	340	0.803598
-5	100224	43878	0.96283	3402	0.885527
-4	53688	24192	1.01785	2095	1.13272
-3	8729	4137	1.06838	359	1.15639
-2	1065	835	1.76965	106	2.80734
-1	108	86	1.78988	14	3.62267
0	#N/A	#N/A	#N/A	#N/A	#N/A
1	112	110	2.20824	8	1.99422
2	1102	900	1.84452	146	3.76028
3	8727	4167	1.07682	371	1.19774
4	54287	24083	0.995206	2062	1.08871
5	99459	43829	0.977491	3378	0.887643
6	11794	5197	0.98928	345	0.805576
7	1024	277	0.606353	16	0.434531

## Sheet: Legend
How to read this file:
Each sheet represents one of the transcription factor binding sites tested,
	e.g. p300 - integration sites found in proximity to p300 ChIP-seq sites.
In each sheet: LogDist - log10(distance to nearest p300 site) on a non cumulative scale.
	e.g. LogDist = 2 : integration sites within 10 to 100 bases of a TFBS.
	COUNT - number of integration sites with a TFBS in a given window size
	OR - odds ratio compared to random
	In.Vivo - integration sites isolated from HTLV-1 carriers.
	In.Vitro - integration sites isolated from experimentally infected cell line.
