# Supplementary material for: Genome-wide Determinants of Proviral Targeting, Clonal Abundance and Expression in Natural HTLV-1 Infection
Source: PLoS Pathog. 2013 Mar 21;9(3):e1003271. doi: 10.1371/journal.ppat.1003271 (PMC3605240; doi:10.1371/journal.ppat.1003271)
Supplement: Table S5 — Odds ratio and clone counts data for a selection of TFBS – clonal abundance bins vs. random sites. (XLS) [file ppat.1003271.s013.xls]

## Sheet: GATA1
logDist	CONTROL	<0.1	<0.1	0.1-1	0.1-1	1-10	1-10	>10	>10
	COUNT	COUNT	OR	COUNT	OR	COUNT	OR	COUNT	OR
-7	52030	5196	1.01219	16194	0.987587	1509	0.898478	31	0.706319
-6	79303	7449	0.910478	23909	0.929915	2332	0.89463	68	1.2257
-5	37040	3703	1.01225	11947	1.03467	1314	1.17435	32	1.15854
-4	6564	812	1.26148	2494	1.21992	279	1.37639	5	0.988162
-3	995	178	1.815	528	1.6966	61	1.96852	0	0
-2	152	91	6.07269	219	4.6027	15	3.15734	0	0
-1	15	9	6.06217	24	5.09728	0	0	0	0
0	#N/A	#N/A	#N/A	#N/A	#N/A	#N/A	#N/A	#N/A	#N/A
1	16	15	9.47534	31	6.17323	3	5.99053	0	0
2	154	123	8.11639	282	5.85641	24	4.99423	0	0
3	909	148	1.64983	484	1.70183	63	2.22731	1	1.43093
4	6615	820	1.26431	2578	1.2529	274	1.33962	7	1.39363
5	36925	3702	1.01589	11855	1.02858	1267	1.12427	29	1.02451
6	79378	7327	0.883283	23611	0.908162	2448	0.97284	57	0.882851
7	52120	5299	1.03844	16471	1.00915	1433	0.835337	42	1.06631

## Sheet: HDAC2
logDist	CONTROL	<0.1	<0.1	0.1-1	0.1-1	1-10	1-10	>10	>10
	COUNT	COUNT	OR	COUNT	OR	COUNT	OR	COUNT	OR
-7	58395	5553	0.941926	17878	0.963114	1925	1.08093	48	1.10324
-6	95099	9348	0.984378	29595	0.980862	2899	0.944285	70	0.907893
-5	19146	2037	1.08432	6424	1.07754	556	0.919273	11	0.723263
-4	2273	300	1.33876	860	1.20817	88	1.2402	5	2.92568
-3	230	87	3.83427	206	2.85928	13	1.80692	1	5.67713
-2	32	67	21.2229	153	15.2662	8	7.99388	0	0
-1	0	7	Inf	20	Inf	2	Inf	0	#N/A
0	#N/A	#N/A	#N/A	#N/A	#N/A	#N/A	#N/A	#N/A	#N/A
1	3	9	30.3129	20	21.2386	1	10.6468	0	0
2	32	91	28.8649	180	17.969	13	13.0018	0	0
3	237	82	3.50602	173	2.32884	14	1.88871	1	5.50924
4	2246	336	1.52086	897	1.27636	100	1.42964	1	0.574714
5	19195	2024	1.07341	6392	1.0684	578	0.957147	12	0.7931
6	95154	9436	1.00326	29804	0.994599	2883	0.932221	80	1.22134
7	58268	5399	0.907072	17685	0.950932	1906	1.06811	42	0.906661

## Sheet: p300
logDist	CONTROL	<0.1	<0.1	0.1-1	0.1-1	1-10	1-10	>10	>10
	COUNT	COUNT	OR	COUNT	OR	COUNT	OR	COUNT	OR
-7	74250	7267	0.980206	22740	0.958201	2112	0.851709	47	0.72727
-6	77804	7316	0.913391	23425	0.928702	2406	0.977961	56	0.88801
-5	19923	2141	1.09721	6773	1.09417	770	1.27217	25	1.77013
-4	2653	405	1.55458	1403	1.70195	153	1.86568	3	1.47813
-3	316	107	3.4346	322	3.25828	24	2.43166	1	4.13008
-2	59	70	12.0264	159	8.60428	9	4.87776	0	0
-1	7	9	12.991	21	9.55731	2	9.12724	0	0
0	#N/A	#N/A	#N/A	#N/A	#N/A	#N/A	#N/A	#N/A	#N/A
1	4	7	17.6804	21	16.7256	1	7.98503	0	0
2	50	95	19.288	192	12.2682	14	8.96198	0	0
3	334	126	3.83031	347	3.32319	32	3.07164	0	0
4	2702	493	1.86715	1674	2.00335	176	2.11568	2	0.960057
5	19828	2113	1.08673	6924	1.12811	729	1.20059	19	1.2832
6	78082	7113	0.865109	22615	0.868885	2315	0.908492	56	0.882356
7	74128	7332	0.998138	23063	0.9843	2219	0.926429	59	1.05823

## Sheet: p53
logDist	CONTROL	<0.1	<0.1	0.1-1	0.1-1	1-10	1-10	>10	>10
	COUNT	COUNT	OR	COUNT	OR	COUNT	OR	COUNT	OR
-7	119416	11650	0.955808	37153	0.972177	3610	0.900275	90	0.935351
-6	33668	3219	0.957824	10308	0.969342	1100	1.05416	34	1.41417
-5	4201	466	1.12357	1455	1.10578	153	1.16771	4	1.24288
-4	450	77	1.73132	290	2.05789	32	2.27834	0	0
-3	56	60	10.8545	108	6.15194	11	6.28347	0	0
-2	5	48	97.2173	120	76.5962	9	57.5752	0	0
-1	0	5	Inf	14	Inf	1	Inf	0	#N/A
0	#N/A	#N/A	#N/A	#N/A	#N/A	#N/A	#N/A	#N/A	#N/A
1	1	8	80.8307	20	63.7164	2	63.8929	0	0
2	5	85	172.522	187	119.507	12	76.8087	0	0
3	46	37	8.13844	72	4.98991	13	9.04404	1	28.4153
4	449	73	1.64467	239	1.6982	23	1.63853	0	0
5	4057	444	1.10801	1431	1.12658	135	1.06423	4	1.28807
6	33891	3235	0.955831	10344	0.965588	1077	1.01844	30	1.19095
7	119317	11651	0.958507	37034	0.965262	3721	0.987517	88	0.878707

## Sheet: STAT1
logDist	CONTROL	<0.1	<0.1	0.1-1	0.1-1	1-10	1-10	>10	>10
	COUNT	COUNT	OR	COUNT	OR	COUNT	OR	COUNT	OR
-7	93470	8959	0.934353	28417	0.934775	2863	0.95472	76	1.12526
-6	20286	1976	0.981668	6432	1.01104	684	1.08762	16	1.02678
-5	2507	301	1.21628	918	1.16895	116	1.48789	1	0.51411
-4	278	70	2.54919	186	2.13457	18	2.07123	0	0
-3	35	59	17.0788	108	9.84427	10	9.13902	1	37.3481
-2	8	58	73.4602	123	49.0713	10	39.9894	0	0
-1	2	4	20.2029	18	28.6712	0	0	0	0
0	#N/A	#N/A	#N/A	#N/A	#N/A	#N/A	#N/A	#N/A	#N/A
1	1	7	70.7228	24	76.4652	1	31.9406	0	0
2	6	79	133.573	168	89.4394	12	64.0069	0	0
3	43	44	10.3577	95	7.0463	8	5.94857	0	0
4	283	70	2.50408	177	1.99501	30	3.39836	1	4.61254
5	2507	329	1.3316	946	1.20522	103	1.31798	2	1.03589
6	19889	1998	1.01643	6399	1.02784	657	1.06233	14	0.903632
7	93705	8799	0.895945	28637	0.944685	2883	0.963498	79	1.22467

## Sheet: SUZ12
logDist	CONTROL	<0.1	<0.1	0.1-1	0.1-1	1-10	1-10	>10	>10
	COUNT	COUNT	OR	COUNT	OR	COUNT	OR	COUNT	OR
-7	1039	65	0.630438	193	0.590146	17	0.521044	0	0
-6	11652	1177	1.02161	3620	0.988667	353	0.965261	9	1.00262
-5	100224	9805	0.972711	31041	0.968972	2956	0.875078	76	0.964066
-4	53688	5309	0.998102	17014	1.01334	1826	1.12866	43	1.05771
-3	8729	919	1.06678	2895	1.05931	316	1.16555	7	1.04297
-2	1065	183	1.74315	598	1.79681	53	1.59496	1	1.22024
-1	108	19	1.77757	61	1.79964	6	1.77501	0	0
0	#N/A	#N/A	#N/A	#N/A	#N/A	#N/A	#N/A	#N/A	#N/A
1	112	26	2.34648	76	2.16263	8	2.28293	0	0
2	1102	208	1.91713	627	1.82127	61	1.7763	4	4.82327
3	8727	922	1.07071	2909	1.06497	330	1.22076	6	0.887315
4	54287	5273	0.972736	17039	0.999386	1727	1.02317	44	1.07672
5	99459	9757	0.97905	30934	0.978523	3065	0.964381	73	0.897611
6	11794	1227	1.05451	3644	0.982848	319	0.855424	7	0.757827
7	1024	64	0.629849	194	0.601956	17	0.528722	2	2.55773

## Sheet: Legend
How to read this file:
Each sheet represents one of the transcription factor binding sites tested,
	e.g. p300 - integration sites found in proximity to p300 ChIP-seq sites.
In each sheet: LogDist - log10(distance to nearest p300 site) on a non cumulative scale.
	e.g. LogDist = 2 : integration sites within 10 to 100 bases of a TFBS.
	COUNT - number of integration sites with a TFBS in a given window size
	OR - odds ratio compared to random
	site are divided into bins according to clonal abundance -
		the number of proviral copies (of a given clone) in 104 PBMCs.
