# Supplementary material for: Genome-wide Determinants of Proviral Targeting, Clonal Abundance and Expression in Natural HTLV-1 Infection
Source: PLoS Pathog. 2013 Mar 21;9(3):e1003271. doi: 10.1371/journal.ppat.1003271 (PMC3605240; doi:10.1371/journal.ppat.1003271)
Supplement: Table S7 — Multivariate analysis results – detailed odds ratios and confidence intervals. (XLS) [file ppat.1003271.s015.xls]

## Sheet: targeting within 100b
Var.name	pVal	OR	lowerCI	upperCI
cMycbsites.downStream	0.000506	1.81	1.29	2.52
cMycbsites.upStream	3.62e-05	2.03	1.45	2.84
E2F4islandsDist	0.00824	1.41	1.09	1.82
HDAC6bsitesDist	8.2e-10	9.18	4.52	18.6
Ini1islandsDist	1.71e-08	2.08	1.61	2.68
NFkBislandsDist	2.12e-05	2.03	1.46	2.81
p53bsitesDist	0.00492	20.6	2.5	170
SUZ12bsites.downStream	2.1e-07	2.03	1.55	2.66
SUZ12bsites.upStream	0.0295	1.42	1.04	1.94

## Sheet: targeting within 1kb
Var.name	pVal	OR	lowerCI	upperCI
BAF155islands.upStream	0.000154	1.42	1.18	1.7
CBPbsites.upStream	0.00367	1.43	1.12	1.83
cJunislandsDist	0.0149	1.21	1.04	1.41
cMycbsites.downStream	3.49e-09	1.69	1.42	2.02
cMycbsites.upStream	0.00326	1.32	1.1	1.58
E2F6bsites.downStream	0.022	0.755	0.593	0.96
GATA1bsites.upStream	0.0264	0.679	0.483	0.956
HDAC6bsites.downStream	0.0102	2.2	1.21	4.02
HDAC6bsites.upStream	0.00891	2.28	1.23	4.22
Ini1islands.downStream	0.000101	1.39	1.18	1.64
Ini1islands.upStream	0.015	1.25	1.04	1.5
p53bsites.downStream	0.0214	3.46	1.2	9.94
STAT1bsites.downStream	2.01e-06	8.64	3.55	21
STAT1IFNbsites.downStream	0.0407	1.2	1.01	1.43
SUZ12bsites.downStream	0.000314	1.25	1.11	1.42

## Sheet: Expression within 100b
Var.name	pVal	OR	lowerCI	upperCI
nearBRG1islands.downStream	0.0042	4.52	1.61	12.7
nearBRG1islands.upStream	0.00631	0.433	0.238	0.79
nearcJunislands.Dist	0.00209	1.43	1.14	1.8
nearE2F4islands.downStream	0.000188	1.83	1.33	2.51
nearNFkBislands.Dist	2.13e-05	1.77	1.36	2.3
nearNRSFbsites.downStream	4.15e-06	0.172	0.0815	0.364
nearSTAT1bsites.upStream	0.000979	4.51	1.84	11.1

## Sheet: Expression within 1kb
Var.name	pVal	OR	lowerCI	upperCI
nearBAF155islands.Dist	0.000155	0.814	0.732	0.906
nearBAF170islands.upStream	5.41e-12	1.73	1.48	2.02
nearBRG1islands.downStream	0.0209	1.28	1.04	1.57
nearcMycbsites.downStream	0.00155	0.82	0.725	0.927
nearHDAC1bsites.upStream	9.53e-11	2.14	1.7	2.7
nearIni1islands.downStream	1.25e-11	1.58	1.38	1.8
nearJunDbsites.downStream	1.21e-07	0.622	0.521	0.741
nearNFkBislands.downStream	9.95e-13	1.84	1.56	2.18
nearp53bsites.downStream	0.0385	0.688	0.483	0.98
nearRad21islands.Dist	0.0183	0.866	0.768	0.976
nearSTAT1IFNbsites.upStream	1.72e-40	0.482	0.433	0.537
nearSUZ12bsites.downStream	0.00489	0.869	0.788	0.958

## Sheet: Legend
How to read this file:
Each sheet represents the results of one of the multivariate analysis undertaken
	e.g.targeting within 100b -
		test for TFBS independently predicting integration targeting
		within 100 bases from integration site
	See manuscript for more details regarding the approach used.
In each sheet:
	var.name - variable name
	pVal - p value
	OR - odds ratio
	CI - confidence interval.
